# Supplementary material for: Is movement variability altered in people with chronic non-specific low back pain? A systematic review
Source: PLoS One. 2023 Jun 14;18(6):e0287029. doi: 10.1371/journal.pone.0287029 (PMC10266636; doi:10.1371/journal.pone.0287029)
Supplement: S2 File — (XLSX) [file pone.0287029.s005.xlsx]

## Sheet: AA_MM
First stage included studies (56)	First stage excluded studies	Reason for exclusion	Second stage included studies (24)	Reason for exclusion	Reasons for exclusion
Mehravar, M. Principal Component Analysis Of Kinematic Patterns Variability During Sit To Stand In People With Non-Specific Chronic Low Back Pain	Asgari M, Mokhtarinia HR, Sanjari MA, Kahrizi S, Philip GC, Parnianpour M, and Khalaf K Trunk Dynamic Stability Assessment for Individuals With and Without Nonspecific Low Back Pain During Repetitive Movement Human Factors; 2020	Only thorax: Four single reflective markers were firmly placed over the seventh cervical vertebra (C7), tenth thoracic vertebra (T10), the clavicle, and the sternum	Bagheri R, Ebrahimi Takamjani I, Pourahmadi MR, Jannati E, Fazeli SH, Hedayati R, and Akbari M Trunk–Pelvis Kinematics Variability During Gait and Its Association With Trunk Muscle Endurance in Patients With Chronic Low Back Pain	Markers on T12 and pelvis	Reason related to the biomechanics models	Included studies
Lamoth, C. J. C. Effects of attention on the control of locomotion in individuals with chronic low back pain	Asgari M, Sanjari MA, Mokhtarinia HR, Moeini Sedeh S, Khalaf K, and Parnianpour M The effects of movement speed on kinematic variability and dynamic stability of the trunk in healthy individuals and low back pain patients Clin Biomech (Bristol, Avon); 2015, 30(7): 682-8	the same /Trunk no back no lumbar	Bauer CM, Rast FM, Ernst MJ, Meichtry A, Kool J, Rissanen SM, Suni JH, and Kankaanpaa M The effect of muscle fatigue and low back pain on lumbar movement variability and complexity	Included	Reasons related to the participents
Lamoth, C. J. Effects of chronic low back pain on trunk coordination and back muscle activity during walking	Asgari N, Sanjari MA, and Esteki A Local dynamic stability of the spine and its coordinated lower joints during repetitive Lifting: Effects of fatigue and chronic low back pain Hum Mov Sci; 2017	the same/ spine as a whole	Bauer CM, Rast FM, Ernst MJ, Oetiker S, Meichtry A, Kool J, Rissanen SM, Suni JH, and Kankaanpää M Pain intensity attenuates movement control of the lumbar spine in low back pain	Included	Reasons related to the measured variables
Ebrahimi, S. Comparison of the trunk-pelvis and lower extremities sagittal plane inter-segmental coordination and variability during walking in persons with and without chronic low back pain	Chehrehrazi M, Sanjari MA, Mokhtarinia HR, Jamshidi AA, Maroufi N, and Parnianpour M Goal equivalent manifold analysis of task performance in non-specific LBP and healthy subjects during repetitive trunk movement: Effect of load, velocity, symmetry Human movement science; 2017	Trunk as a whole (Reflective markers were placed using the standard method of Vicon Plug-in-Gait.)	Boston JR, Rudy TE, Lieber SJ, and Stacey BR Measuring treatment effects on repetitive lifting for patients with chronic low back pain: Speed, style, and coordination	Variability not measured for the target spine region
Bagheri, Rasool. Trunk–Pelvis Kinematics Variability During Gait and Its Association With Trunk Muscle Endurance in Patients With Chronic Low Back Pain	Cheng B, Castellvi AE, Davis RJ, Lee DC, Lorio MP, Prostko RE, and Wade C Variability in Flexion Extension Radiographs of the Lumbar Spine: A Comparison of Uncontrolled and Controlled Bending International Journal of Spine Surgery; 2016	Variability between different radiographs	Crosbie J, de Faria Negrao Filho R, Nascimento DP, and Ferreira P Coordination of spinal motion in the transverse and frontal planes during walking in people with and without recurrent low back pain	history of recurrent back pain. + Coordination only no variability
Ippersiel, Patrick. Movement variability in adults with low back pain during sit-to-stand-to-sit	Descarreaux M, Blouin J-S, and Teasdale N Repositioning accuracy and movement parameters in low back pain subjects and healthy control subjects European spine journal : official publication of the European Spine Society, the European Spinal Deformity Society, and the European Section of the Cervical Spine Research Society; 2005	Trunk as a whole + variability of the repositioning accuracy	Dideriksen JL, Gizzi L, Petzke F, and Falla D Deterministic accessory spinal movement in functional tasks characterizes individuals with low back pain Clinical neurophysiology : official journal of the International Federation of Clinical Neurophysiology; 2014, 125(8): 1663-8	Included
Bauer, C. M. The effect of muscle fatigue and low back pain on lumbar movement variability and complexity	Hamacher D, Hamacher D, Krowicki M, and Schega L Gait Variability in Chronic Back Pain Sufferers With Experimentally Diminished Visual Feedback: A Pilot Study	The variability of stride time, stride length, and minimum foot clearance was evaluated only.	Ebrahimi S, Kamali F, Razeghi M, and Haghpanah SA Comparison of the trunk-pelvis and lower extremities sagittal plane inter-segmental coordination and variability during walking in persons with and without chronic low back pain Human Movement Science; 2017	Included
Pourahmadi, Mohammad Reza. Test-retest reliability of sit-to-stand and stand-to-sit analysis in people with and without chronic non-specific low back pain	Hamacher D, Hamacher D, and Schega L A cognitive dual task affects gait variability in patients suffering from chronic low back pain Experimental Brain Research; 2014, 232(11): 3509-3513	The stride-to-stride variability of the Euclidean norm of the three angular velocity trunk motion time-series was calculated using data derived from an inertial sensors attached to each subjects’ sternum.	Gizzi L, Rohrle O, Petzke F, and Falla D People with low back pain show reduced movement complexity during their most active daily tasks European journal of pain (London, England); 2019, 23(2): 410-418	No task preformed
Hamacher, D. Are there differences in the dual-task walking variability of minimum toe clearance in chronic low back pain patients and healthy controls?	Hamacher D, Herold F, and Schega L Are there differences in the dual-task walking variability of minimum toe clearance in chronic low back pain patients and healthy controls? Gait and Posture; 2016, 49: 97-101	To collect gait data, we used an inertial sensor which was attached to each of the subjects’ feet. The stride-to-stride variability was quantified using the standard deviations of stride time, stride length and MTC.	Graham RB, Oikawa LY, and Ross GB Comparing the local dynamic stability of trunk movements between varsity athletes with and without non-specific low back pain Journal of biomechanics; 2014, 47(6): 1459-64	Included
Mokhtarinia, Hamid Reza. Trunk coordination in healthy and chronic nonspecific low back pain subjects during repetitive flexion-extension tasks: Effects of movement asymmetry, velocity and load	Kim T, and Chai E Trunk and pelvic coordination at various walking speeds during an anterior load carriage task in subjects with and without chronic low back pain Journal of Physical Therapy Science; 2015, 27(7): 2353-2356	No Variability only coordination	Graham RB, Sadler EM, and Stevenson JM Local dynamic stability of trunk movements during the repetitive lifting of loads Human Movement Science; 2012, 31(3): 592-603	NO LBP group!!!
Descarreaux, Martin. Repositioning accuracy and movement parameters in low back pain subjects and healthy control subjects	Laird RA, Keating JL, and Kent P Subgroups of lumbo-pelvic flexion kinematics are present in people with and without persistent low back pain BMC Musculoskeletal Disorders; 2018, 19(1): 309	No Variability only coordination	Ippersiel P, Robbins S, and Preuss R Movement variability in adults with low back pain during sit-to-stand-to-sit Clinical biomechanics (Bristol, Avon); 2018, 58: 90-95	Included
Hamacher, D. Gait Variability in Chronic Back Pain Sufferers With Experimentally Diminished Visual Feedback: A Pilot Study	Lamoth CJ, Meijer OG, Wuisman PI, van Dieën JH, Levin MF, and Beek PJ Pelvis-thorax coordination in the transverse plane during walking in persons with nonspecific low back pain Spine (Phila Pa 1976); 2002, 27(4): E92-9	No lumbar only thorax and no variability	Lamoth CJ, Daffertshofer A, Meijer OG, and Beek PJ How do persons with chronic low back pain speed up and slow down? Trunk-pelvis coordination and lumbar erector spinae activity during gait Gait Posture; 2006, 23(2): 230-9	Included
Hamacher, D. A cognitive dual task affects gait variability in patients suffering from chronic low back pain	Lamoth CJC, Stins JF, Pont M, Kerckhoff F, and Beek PJ Effects of attention on the control of locomotion in individuals with chronic low back pain Journal of NeuroEngineering and Rehabilitation; 2008, 5: 13	No lumbar only thorax and pelvis	Lamoth CJ, Meijer OG, Daffertshofer A, Wuisman PI, and Beek PJ Effects of chronic low back pain on trunk coordination and back muscle activity during walking European Spine Journal; 2006, 15, NUMB 1: 23 - 40	Included
Lamoth, C. J. How do persons with chronic low back pain speed up and slow down? Trunk-pelvis coordination and lumbar erector spinae activity during gait	Pourahmadi MR, Ebrahimi Takamjani I, Jaberzadeh S, Sarrafzadeh J, Sanjari MA, Bagheri R, and Jannati E Test-retest reliability of sit-to-stand and stand-to-sit analysis in people with and without chronic non-specific low back pain Musculoskeletal science and practice; 2018, 35: 95 - 104	No Variability only coordination	Mehravar M, Tajali S, Negahban H, Shaterzadeh MJ, Salehi R, Narimani R, and Parnianpour M PRINCIPAL COMPONENT ANALYSIS OF KINEMATIC PATTERNS VARIABILITY DURING SIT TO STAND IN PEOPLE WITH NON-SPECIFIC CHRONIC LOW BACK PAIN Journal of Mechanics in Medicine and Biology; 2012, 12(2):	Not specific for the spine(lumbar) ''whole body and trunk''
Pranata, A. Trunk and lower limb coordination during lifting in people with and without chronic low back pain	Seay JF, Van Emmerik REA, and Hamill J Influence of low back pain status on pelvis-trunk coordination during walking and running Spine; 2011, 36(16): E1070-E1079	No Variability only coordination	Mokhtarinia HR, Sanjari MA, Chehrehrazi M, Kahrizi S, and Parnianpour M Trunk coordination in healthy and chronic nonspecific low back pain subjects during repetitive flexion-extension tasks: Effects of movement asymmetry, velocity and load Human movement science; 2016, 45: 182-92	Included
Asgari, N. Local dynamic stability of the spine and its coordinated lower joints during repetitive Lifting: Effects of fatigue and chronic low back pain	Selles RW, Wagenaar RC, Smit TH, and Wuisman PI Disorders in trunk rotation during walking in patients with low back pain: a dynamical systems approach Clinical biomechanics (Bristol, Avon); 2001, 16(3): 175-81	population inclusion criteria +no defined segment (upper thorax)	Moreno Catalá M, Schroll A, Laube G, and Arampatzis A Muscle Strength and Neuromuscular Control in Low-Back Pain: Elite Athletes Versus General Population Front Neurosci; 2018, 12: 436	Included
van den Hoorn, W. Mechanical coupling between transverse plane pelvis and thorax rotations during gait is higher in people with low back pain	Shafizadeh M Movement coordination during sit-to-stand in low back pain people Human Movement; 2016, 17(2): 107-111	coordination between lumbar-hip+ no variability	Pelegrinelli ARM, Silva MF, Guenka LC, Carrasco AC, Moura FA, and Cardoso JR Low back pain affects coordination between the trunk segments but not variability during running Journal of Biomechanics; 2020, 101: 109605	Specific or nonspecific chronic low back pain/ recreational runners
Silfies, S. P. Trunk control during standing reach: A dynamical system analysis of movement strategies in patients with mechanical low back pain	Shojaei I, Salt EG, and Bazrgari B A prospective study of lumbo-pelvic coordination in patients with non-chronic low back pain Journal of Biomechanics; 2020, 102: 109306	NON-CHRONIC LBP+study design	Pranata A, Perraton L, El-Ansary D, Clark R, Mentiplay B, Fortin K, Long B, Brandham R, and Bryant AL Trunk and lower limb coordination during lifting in people with and without chronic low back pain Journal of biomechanics; 2018, 71: 257-263	Included
Seay, Joseph F. Trunk bend and twist coordination is affected by low back pain status during running	Shum GLK, Crosbie J, and Lee RYW Symptomatic and asymptomatic movement coordination of the lumbar spine and hip during an everyday activity Spine; 2005, 30(23): E697-702	Sub-acute LBP	Seay JF, Van Emmerik REA, and Hamill J Low back pain status affects pelvis-trunk coordination and variability during walking and running Clinical Biomechanics; 2011, 26(6): 572-578	Included
Seay, J. F. Low back pain status affects pelvis-trunk coordination and variability during walking and running	Shum GLK, Crosbie J, and Lee RYW Movement coordination of the lumbar spine and hip during a picking up activity in low back pain subjects European spine journal : official publication of the European Spine Society, the European Spinal Deformity Society, and the European Section of the Cervical Spine Research Society; 2007, 16(6): 749-58	Sub-acute LBP	Seay JF, Van Emmerik REA, and Hamill J Trunk bend and twist coordination is affected by low back pain status during running European Journal of Sport Science; 2014, 14(6): 563-568	only thorax/trunk
Asgari, M. The effects of movement speed on kinematic variability and dynamic stability of the trunk in healthy individuals and low back pain patients	Shum GLK, Crosbie J, and Lee RYW Effect of low back pain on the kinematics and joint coordination of the lumbar spine and hip during sit-to-stand and stand-to-sit Spine (03622436); 2005, 30(17): 1998-2004	Sub-acute LBP	van den Hoorn W, Bruijn SM, Meijer OG, Hodges PW, and van Dieen JH Mechanical coupling between transverse plane pelvis and thorax rotations during gait is higher in people with low back pain Journal of biomechanics; 2012, 45(2): 342-7	T6-PSIS-heel
Graham, Ryan B. Comparing the local dynamic stability of trunk movements between varsity athletes with and without non-specific low back pain	Silfies SP, Bhattacharya A, Biely S, Smith SS, and Giszter S Trunk control during standing reach: A dynamical system analysis of movement strategies in patients with mechanical low back pain Gait Posture; 2009, 29(3): 370-6	MLBP was defined as low back pain generated by injury or degeneration to spinal region musculoskeletal tissues and not the result of systemic disease. All MLBP subjects had evidence of moderate to severe degenerative disc disease on MRI, as determined by the same spine surgeon.	Vogt L, Pfeifer K, Portscher M, and Banzer W Influences of nonspecific low back pain on three-dimensional lumbar spine kinematics in locomotion Spine; 2001, 26(17): 1910-1919	Included
Kim, T. Trunk and pelvic coordination at various walking speeds during an anterior load carriage task in subjects with and without chronic low back pain	Smith JA, Gordon J, and Kulig K The influence of divided attention on walking turns: Effects on gait control in young adults with and without a history of low back pain	Individuals in the rLBP group with at least a one-year history of rLBP and two functionally-limiting pain episodes exceeding 24 h’ duration in the preceding year but were in symptom remission at the time of the data collection. Individual markers and marker clusters on the thorax (quantifying total trunk motion), pelvis, thighs, shanks and feet were used to define joint axes and track three-dimen…	Tsang SMH, Szeto GPY, Li LMK, Wong DCM, Yip MMP, and Lee RYW The effects of bending speed on the lumbo-pelvic kinematics and movement pattern during forward bending in people with and without low back pain BMC musculoskeletal disorders; 2017, 18(1): 157	Coordination only no variability
Pelegrinelli, Alexandre R. M. Low back pain affects coordination between the trunk segments but not variability during running	Smith JA, and Kulig K Trunk-pelvis coordination during turning: A cross sectional study of young adults with and without a history of low back pain Clinical Biomechanics; 2016, 36: 58-64	the same	Fujii R, Imai R, Shigetoh H, Tanaka S, and Morioka S Task-specific fear influences abnormal trunk motor coordination in workers with chronic low back pain: a relative phase angle analysis of object-lifting	Included
Tajali, S. Multijoint coordination during sit-to-stand task in people with non-specific chronic low back pain	Steele J, Bruce-Low S, Smith D, Jessop D, and Osborne N Lumbar kinematic variability during gait in chronic low back pain and associations with pain, disability and isolated lumbar extension strength Clinical Biomechanics; 2014, 29(10): 1131-1138	lack of a comparable healthy control group
Lamoth, C. J. Pelvis-thorax coordination in the transverse plane during walking in persons with nonspecific low back pain	Sung PS A kinematic analysis for shoulder and pelvis coordination during axial trunk rotation in subjects with and without recurrent low back pain Gait and Posture; 2014, 40(4): 493-498	Those subjects in the LBP group who met the following inclusion criteria received at least one current work-related spinal diagnosis and reported at least one work-related injury [24]. Those subjects in the LBP group: (1) were 50 years of age or older, (2) had LBP for more than two months without pain referral into the lower extremities + shoulder and pelvis only
Seay, J. F. Influence of low back pain status on pelvis-trunk coordination during walking and running	Tajali S, Negahban H, Shaterzadeh MJ, Mehravar M, Salehi R, Narimani R, and Parnianpour M Multijoint coordination during sit-to-stand task in people with non-specific chronic low back pain Biomedical Engineering - Applications, Basis and Communications; 2013, 25(1): 1350010	No spinal movement variability
Chehrehrazi, M. Goal equivalent manifold analysis of task performance in non-specific LBP and healthy subjects during repetitive trunk movement: Effect of load, velocity, symmetry	Taniguchi M, Tateuchi H, Ibuki S, and Ichihashi N Relative mobility of the pelvis and spine during trunk axial rotation in chronic low back pain patients: A case-control study Plos One; 2017, 12(10):	No Variability
Selles, R. W. Disorders in trunk rotation during walking in patients with low back pain: a dynamical systems approach	Tojima M, and Torii S COMPARISON OF LUMBOPELVIC RHYTHM AMONG ADOLESCENT SOCCER PLAYERS WITH AND WITHOUT LOW BACK PAIN International Journal of Sports Physical Therapy; 2018, 13(2): 171-176	adolescent age + no variability
Vogt, L. Influences of nonspecific low back pain on three-dimensional lumbar spine kinematics in locomotion	Viggiani D, Nelson-Wong E, Davidson BS, and Callaghan JP A comparison of trunk control in people with no history, standing-induced, and recurrent low back pain during trunk extension Journal of Manual and Manipulative Therapy; 2020, 28(2): 94-102	rLBP participants were currently in symptom remission
Dideriksen, J. L. Deterministic accessory spinal movement in functional tasks characterizes individuals with low back pain	Wattananon P, Ebaugh D, Biely SA, Smith SS, Hicks GE, and Silfies SP Kinematic characterization of clinically observed aberrant movement patterns in patients with non-specific low back pain: a cross-sectional study BMC musculoskeletal disorders; 2017, 18(1): 455	Not chronic +only coordination no variability
Wattananon P. Reduced instantaneous center of rotation movement in patients with low back pain	Wattananon P, Intawachirarat N, Cannella M, Sung W, and Silfies SP Reduced instantaneous center of rotation movement in patients with low back pain European spine journal : official publication of the European Spine Society, the European Spinal Deformity Society, and the European Section of the Cervical Spine Research Society; 2018, 27(1): 154-162	LBP group: time since symptom onset was 6 ± 4.2 weeks
Asgari M, Mokhtarinia HR, Sanjari MA, Kahrizi S, Philip GC, Parnianpour M, and Khalaf K; Trunk Dynamic Stability Assessment for Individuals With and Without Nonspecific Low Back Pain During Repetitive Movement	Laird RA, Keating JL, Ussing K, Li P, and Kent P Does movement matter in people with back pain? Investigating 'atypical' lumbo-pelvic kinematics in people with and without back pain using wireless movement sensors BMC Musculoskeletal Disorders; 2019, 20(1): 28	No variability
Cheng, B. Variability in Flexion Extension Radiographs of the Lumbar Spine: A Comparison of Uncontrolled and Controlled Bending	Tsigkanos C, Demestiha T, Spiliopoulou C, and Tsigkanos G Gait kinematics in Low Back Pain: A non-linear approach Journal of Back and Musculoskeletal Rehabilitation; 2021, 34(4): 707-714	No enough information (weight etc.)
Laird, R. A. Subgroups of lumbo-pelvic flexion kinematics are present in people with and without persistent low back pain	Alijanpour E, Abbasi A, Needham RA, and Naemi R Spine and pelvis coordination variability in rowers with and without chronic low back pain during rowing J Biomech; 2021, 120: 110356	CLBP-could be specific
Steele, James. Lumbar kinematic variability during gait in chronic low back pain and associations with pain, disability and isolated lumbar extension strength	Nishi Y, Shigetoh H, Fujii R, Osumi M, and Morioka S Changes in trunk variability and stability of gait in patients with chronic low back pain: Impact of laboratory versus daily-living environments	CLBP-could be specific (didn't exclude spinal disease)
Shojaei, I. A prospective study of lumbo-pelvic coordination in patients with non-chronic low back pain
Gizzi, Leonardo. People with low back pain show reduced movement complexity during their most active daily tasks
Shafizadeh, M. Movement coordination during sit-to-stand in low back pain people
Wattananon, Peemongkon. Kinematic characterization of clinically observed aberrant movement patterns in patients with non-specific low back pain: a cross-sectional study
Bauer, C. M. Pain intensity attenuates movement control of the lumbar spine in low back pain
Boston, J. R. Measuring treatment effects on repetitive lifting for patients with chronic low back pain: Speed, style, and coordination
Smith, J. A. Trunk-pelvis coordination during turning: A cross sectional study of young adults with and without a history of low back pain
Shum, Gary L. K. Movement coordination of the lumbar spine and hip during a picking up activity in low back pain subjects
Smith, Jo Armour. The influence of divided attention on walking turns: Effects on gait control in young adults with and without a history of low back pain
Shum. Symptomatic and Asymptomatic Movement Coordination of the Lumbar Spine and Hip During an Everyday Activity
Shum, G. L. K. Effect of low back pain on the kinematics and joint coordination of the lumbar spine and hip during sit-to-stand and stand-to-sit
Crosbie, Jack Coordination of spinal motion in the transverse and frontal planes during walking in people with and without recurrent low back pain
Viggiani, D. A comparison of trunk control in people with no history, standing-induced, and recurrent low back pain during trunk extension
Moreno Catalá, M. Muscle Strength and Neuromuscular Control in Low-Back Pain: Elite Athletes Versus General Population
Sung, P. S. A kinematic analysis for shoulder and pelvis coordination during axial trunk rotation in subjects with and without recurrent low back pain
Tojima M, and Torii S; COMPARISON OF LUMBOPELVIC RHYTHM AMONG ADOLESCENT SOCCER PLAYERS WITH AND WITHOUT LOW BACK PAIN
Graham RB, Sadler EM, and Stevenson JM Local dynamic stability of trunk movements during the repetitive lifting of loads
Taniguchi M, Tateuchi H, Ibuki S, and Ichihashi N; Relative mobility of the pelvis and spine during trunk axial rotation in chronic low back pain patients: A case-control study
Tsang SMH, Szeto GPY, Li LMK, Wong DCM, Yip MMP, and Lee RYW The effects of bending speed on the lumbo-pelvic kinematics and movement pattern during forward bending in people with and without low back pain BMC musculoskeletal disorders; 2017, 18(1): 157
Laird RA, Keating JL, Ussing K, Li P, and Kent P Does movement matter in people with back pain? Investigating 'atypical' lumbo-pelvic kinematics in people with and without back pain using wireless movement sensors BMC Musculoskeletal Disorders; 2019, 20(1): 28
